# Supplementary material for: Can haptic reinforced VR simulation transform preclinical pulpotomy training? Insights into skill acquisition, student perceptions, and educational impact: randomized controlled trial
Source: Front Oral Health. 2025 Sep 24;6:1677056. doi: 10.3389/froh.2025.1677056 (PMC12504311; doi:10.3389/froh.2025.1677056)
Supplement: Supplementary file 5 [file Table3.xlsx]

## Sheet: datos SPSS
codigo	Clase	E/C	Forma	Enfoque	Techo	Cámara	Total
1	T31	2	2	3	2	3	10
2	T31	2	1	2	3	3	9
3	T31	2	1	1	3	3	8
4	T31	2	2	1	3	3	9
5	T31	2	2	3	1	3	9
6	T31	2	2	1	3	3	9
7	T31	2	2	2	2	3	9
8	T31	2	2	1	3	3	9
9	T31	2	1	1	3	3	8
10	T31	2	2	2	3	3	10
11	T31	2	3	2	3	3	11
12	T31	2	3	3	3	3	12
13	T31	2	2	3	3	3	11
14	T31	2	3	2	3	3	11
15	T31	2	2	2	3	3	10
16	T31	2	2	2	3	3	10
17	T31	2	2	1	3	3	9
18	T31	2	1	1	2	3	7
19	T31	2	1	1	2	3	7
20	T31	2	2	3	1	1	7
21	T31	2	1	1	3	3	8
22	T31	2	1	2	2	3	8
23	T31	2	2	3	3	3	11
24	T31	1	2	3	3	3	11
25	T31	1	1	2	2	3	8
26	T31	1
27	T31	1	3	1	2	3	9
28	T31	1	3	2	2	3	10
29	T31	1	2	3	2	3	10
30	T31	1	2	3	3	3	11
31	T31	1	2	2	2	3	9
32	T31	1	3	1	3	3	10
33	T32	2	1	2	3	3	9
34	T32	2	1	2	3	3	9
35	T32	2	1	1	3	3	8
36	T32	2
37	T32	2	1	1	3	3	8
38	T32	2	1	2	3	3	9
39	T32	2	2	2	3	3	10
40	T32	2	2	2	3	3	10
41	T32	2	2	3	3	3	11
42	T32	2	1	3	3	3	10
43	T32	1	3	3	3	3	12
44	T32	1	1	2	3	3	9
45	T32	1	1	1	3	3	8
46	T32	1	2	2	2	3	9
47	T32	1	3	2	3	3	11
48	T32	1	1	3	2	3	9
49	T32	1	1	2	3	3	9
50	T32	1	2	1	3	3	9
51	T32	1	2	2	2	3	9
52	T31Z	2	2	1	3	3	9
53	T31Z	2	1	1	2	3	7
54	T31Z	2	2	2	3	3	10
55	T31Z	2	1	1	3	3	8
56	T31Z	2
57	T31Z	2	3	3	2	1	9
58	T31Z	2	3	2	2	3	10
59	T31Z	2	1	1	3	3	8
60	T31Z	2	2	3	3	3	11
61	T31Z	2	1	1	2	3	7
62	T31Z	1
63	T31Z	1	2	2	2	1	7
64	T31Z	1	3	3	2	3	11
65	T31Z	1	3	3	3	3	12
66	T31Z	1
67	T31Z	1	2	2	3	3	10
68	T31Z	1	1	1	2	3	7
69	T31Z	1	2	3	3	3	11
70	T31Z	1	2	1	3	3	9
71	T31Z	1	2	3	2	3	10
72	T31Z	1	2	3	2	3	10
73	M31	2	2	3	3	3	11
74	M31	2	1	2	3	3	9
75	M31	2	1	3	3	3	10
76	M31	2	1	2	3	3	9
77	M31	2	1	3	2	3	9
78	M31	2	1	3	3	3	10
79	M31
80	M31	2	1	2	3	3	9
81	M31	2	1	1	2	3	7
82	M31	2	2	2	3	2	9
83	M31	2	1	2	3	3	9
84	M31	2	1	2	3	1	7
85	M31	2	3	2	3	3	11
86	M31	2	2	1	2	3	8
87	M31	2	1	3	3	2	9
88	M31	2	2	2	3	3	10
89	M31	1	2	1	3	3	9
90	M31	1	1	2	2	3	8
91	M31	1	2	3	2	3	10
92	M31	1	1	2	2	3	8
93	M31	1	1	3	1	3	8
94	M31	1	1	3	2	3	9
95	M31	1	1	3	1	3	8
96	M31	1	1	2	2	3	8
97	M31	1	2	2	3	3	10
98	M31	1	1	3	2	3	9
99	M31	1	1	1	2	3	7
100	M31	1	2	3	2	3	10
101	M31	1	2	3	2	3	10
102	M31	1	1	1	3	3	8
103	M31	1	2	3	3	3	11
104	M31	1	1	3	2	3	9
105	M31	1	1	2	2	3	8
106	M31	1	1	2	2	3	8
107	M31	1	1	2	2	3	8
108	M31Z	2	1	3	3	3	10
109	M31Z
110	M31Z	2	2	3	2	3	10
111	M31Z	2	1	3	3	3	10
112	M31Z	2	2	3	2	3	10
113	M31Z	2	1	3	2	2	8
114	M31Z	2	2	3	3	3	11
115	M31Z	2	1	1	3	2	7
116	M31Z	2	2	3	3	3	11
117	M31Z	2	2	3	3	3	11
118	M31Z	2	1	3	3	3	10
119	M31Z
120	M31Z	2	2	3	3	3	11
121	M31Z	2	1	1	3	3	8
122	M31Z	2	3	3	2	3	11
123	M31Z	2	3	1	3	3	10
124	M31Z	2	1	3	2	3	9
125	M31Z	2	1	2	3	3	9
126	M31Z	2	1	3	3	3	10
127	M31Z	2	2	3	2	3	10
128	M31Z	1	2	2	2	3	9
129	M31Z	1	2	2	3	3	10
130	M31Z	1	3	3	3	3	12
131	M31Z	1	1	1	3	3	8
132	M31Z	1	2	3	3	3	11
133	M31Z	1	2	3	3	3	11
134	M31Z	1	2	2	2	3	9
135	M31Z	1	2	3	3	3	11
136	M31Z	1	3	3	3	3	12
137	M31Z	1	1	1	3	3	8
138	M31Z	1	1	1	3	3	8
139	M31Z	1	3	3	3	3	12
140	M31Z	1	1	2	2	3	8
141	M31Z	1	3	3	3	3	12
142	M31Z
143	M31Z	1	3	3	3	3	12
144	M31Z	1	2	2	2	3	9
145	M31Z	1	2	2	2	3	9
146	M31Z	1	2	2	2	3	9
147	M31Z	1	1	3	2	3	9
148	M32	2	1	1	3	3	8
149	M32	2	2	3	3	2	10
150	M32	2	2	2	3	3	10
151	M32	2	2	2	2	3	9
152	M32	2	3	3	3	3	12
153	M32	2	2	2	3	3	10
154	M32	2	1	3	3	3	10
155	M32	2	1	1	2	2	6
156	M32	2
157	M32	2	1	2	2	2	7
158	M32	2	2	1	3	3	9
159	M32	2	3	3	3	3	12
160	M32	2	1	3	3	3	10
161	M32	2	3	3	2	3	11
162	M32	2	2	2	3	1	8
163	M32	2	1	3	2	3	9
164	M32	2	3	1	3	3	10
165	M32	2	1	3	2	3	9
166	M32	2	1	2	3	3	9
167	M32	2
168	M32	1	1	3	2	3	9
169	M32	1					0
170	M32	1	1	1	2	2	6
171	M32	1
172	M32	1	1	2	3	3	9
173	M32	1	1	3	2	3	9
174	M32	1	1	2	2	3	8
175	M32	1
176	M32	1	1	3	2	3	9
177	M32	1	1	3	3	3	10
178	M32	1	1	2	2	3	8
179	M32	1	2	1	2	3	8
180	M32	1	1	2	2	3	8
181	M32	1	1	1	2	3	7
182	M32	1	1	2	3	3	9
183	M32	1	1	1	2	3	7
184	M32	1	1	1	3	3	8
185	M32	1	1	2	3	3	9
186	M32	1	1	1	3	3	8
187	M32	1	1	2	3	3	9
